# Supplementary material for: Identifying Nutrient Patterns in South African Foods to Support National Nutrition Guidelines and Policies
Source: Nutrients. 2021 Sep 14;13(9):3194. doi: 10.3390/nu13093194 (PMC8465156; doi:10.3390/nu13093194)
Supplement: Supplementary file 1 [file nutrients-13-03194-s001.zip]

Archive with 1 entries (1 files):
- nutrients-1367356-supplementary.pdf
